# Supplementary material for: “Grain for Green” driven land use change and carbon sequestration on the Loess Plateau, China
Source: Sci Rep. 2014 Nov 13;4:7039. doi: 10.1038/srep07039 (PMC4229669; doi:10.1038/srep07039)
Supplement: Supplementary Information — Dataset 1 [file srep07039-s1.xls]

## Sheet: Title page
‘‘Grain for Green’’ driven land use change and carbon sequestration on the Loess Plateau, China
Lei Deng1,2, Zhou-ping Shangguan1,2*, Sandra Sweeney3
1State Key Laboratory of Soil Erosion and Dryland Farming on the Loess Plateau, Northwest A&F University, Yangling, Shaanxi 712100, China
2Institute of Soil and Water Conservation, Chinese Academy of Sciences and Ministry of Water Resources, Yangling, Shaanxi 712100, China
3Institute of Environmental Sciences, University of the Bosphorus, Istanbul, Turkey
*Corresponding author, Phone: 086-29-87019107, Fax: 086-29-87012210, Email: shangguan@ms.iswc.ac.cn

## Sheet: Data
Note：Age groups：1.0-5 yr; 2.6-10 yr; 3.11-30 yr; 4.>30 yr.Rainfall zone: 1. <450 mm; 2. 450-550 mm; 3. >550 mm.
Sampling sites	Longitude (E)	Latitude (N)	Annual average temperature (℃)	Annual average precipitation （mm）	Rainfall zones	Land-use Conversion type	Restoration age （yr）	Age group	Soil depth (cm)	Soil carbon sequestration in each land-use conversion type (Mg ha-1)	0-20 cm Initial soil carbon stock (Cropland) (Mg ha-1)	References
Ningxia Helanshan	106.06	38.51	8.75	190	1	Grassland	1	1	0-20	1	24.2	1
Ningxia Helanshan	106.06	38.51	8.75	190	1	Grassland	3	1	0-20	3.85	24.2	1
Ningxia Helanshan	106.06	38.51	8.75	190	1	Grassland	4	1	0-20	5.16411	24.2	1
Ningxia Helanshan	106.06	38.51	8.75	190	1	Grassland	5	1	0-20	2.4	24.2	1
Ningxia Helanshan	106.06	38.51	8.75	190	1	Grassland	8	2	0-20	-5.4	24.2	1
Shanxi Lvliang	110.65	37.5	3.5	830.8	3	Grassland	3	1	0-20	-4.70321	23.6588	2
Shanxi Lvliang	110.65	37.5	3.5	830.8	3	Shrub	34	4	0-20	4.83578	23.6588	2
Shanxi Lvliang	110.65	37.5	3.5	830.8	3	Forest	34	4	0-20	0.977167	23.6588	2
Shanxi Lvliang	110.65	37.5	3.5	830.8	3	Forest	35	4	0-20	20.9027	23.6588	2
Shaanxi Shenmu	110.35	38.8333	8.4	437.4	1	Grassland	1	1	0-20	1.15432	5.4839	3
Shaanxi Shenmu	110.35	38.8333	8.4	437.4	1	Grassland	6	2	0-20	-0.636376	5.4839	3
Shaanxi Shenmu	110.35	38.8333	8.4	437.4	1	Grassland	14	3	0-20	-0.153236	5.4839	3
Shaanxi Shenmu	110.35	38.8333	8.4	437.4	1	Grassland	30	3	0-20	5.1076	5.4839	3
Shaanxi Shenmu	110.35	38.8333	8.4	437.4	1	Forest	5	1	0-20	14.5461	5.4839	3
Shaanxi Changwu	107.71	35.25	9.1	584	3	Grassland	5	1	0-20	-2.07392	20.548	4
Shaanxi Changwu	107.71	35.25	9.1	584	3	Forest	5	1	0-20	-0.517176	20.548	4
Shaanxi Changwu	107.71	35.25	9.1	584	3	Forest	8	2	0-20	-2.59458	20.548	4
Shaanxi Changwu	107.71	35.25	9.1	584	3	Forest	8	2	0-20	-3.63851	20.548	4
Shaanxi Changwu	107.71	35.25	9.1	584	3	Forest	13	3	0-20	-2.59458	20.548	4
Shaanxi Changwu	107.71	35.25	9.1	584	3	Forest	13	3	0-20	-3.90004	20.548	4
Shaanxi Changwu	107.71	35.25	9.1	584	3	Forest	18	3	0-20	-3.11611	20.548	4
Shaanxi Fuxian	109.407	35.7313	9.1	561	3	Forest	1	1	0-20	3.04894	13.6754	5
Shaanxi Fuxian	109.407	35.7313	9.1	561	3	Forest	3	1	0-20	3.17029	13.6754	5
Shaanxi Fuxian	109.407	35.7313	9.1	561	3	Forest	5	1	0-20	5.69268	13.6754	5
Shaanxi Fuxian	109.407	35.7313	9.1	561	3	Forest	9	2	0-20	9.54948	13.6754	5
Shaanxi Fuxian	109.407	35.7313	9.1	561	3	Forest	14	3	0-20	5.93328	13.6754	5
Shaanxi Fuxian	109.407	35.7313	9.1	561	3	Forest	17	3	0-20	6.99865	13.6754	5
Shaanxi Fuxian	109.407	35.7313	9.1	561	3	Forest	23	3	0-20	3.62492	13.6754	5
Gansu Tianshui Qinzhouqu	105.717	34.5667	11	491.7	2	Grassland	9	2	0-20	3.14983	8.01857	6
Gansu Tianshui Qinzhouqu	105.717	34.5667	11	491.7	2	Forest	9	2	0-20	2.4852	8.01857	6
Gansu Tianshui Qinzhouqu	105.717	34.5667	11	491.7	2	Forest	9	2	0-20	1.78818	8.01857	6
Ningxia Guyuan	106.42	36.29	5	425	1	Grassland	3	1	0-20	-1.81247	13.954	7
Ningxia Guyuan	106.42	36.29	5	425	1	Grassland	5	1	0-20	6.38875	13.954	7
Ningxia Guyuan	106.42	36.29	5	425	1	Grassland	7	2	0-20	7.76388	13.954	7
Ningxia Guyuan	106.42	36.29	5	425	1	Grassland	9	2	0-20	7.54609	13.954	7
Ningxia Guyuan	106.42	36.29	5	425	1	Grassland	23	3	0-20	51.974	13.954	7
Ningxia Guyuan	106.42	36.29	5	425	1	Grassland	38	4	0-20	50.075	13.954	7
Ningxia Guyuan	106.42	36.29	5	425	1	Grassland	55	4	0-20	47.3434	13.954	7
Ningxia Guyuan	106.42	36.29	5	425	1	Grassland	78	4	0-20	41.9735	13.954	7
Ningxia Guyuan	106.42	36.29	9.3	588.2	3	Grassland	5	1	0-20	6.61713	15.523	8
Gansu Zhengning	108.51	35.4	9.3	588.2	3	Forest	37	4	0-20	36.1576	18.7778	8
Gansu Zhengning	108.51	35.4	9.3	588.2	3	Forest	39	4	0-20	36.3981	18.7778	8
Gansu Zhengning	108.51	35.4	9.3	588.2	3	Forest	69	4	0-20	39.4444	18.7778	8
Ningxia Guyuan	106.45	36.25	5	425	1	Grassland	2	1	0-20	11.2972	15.523	9
Ningxia Guyuan	106.45	36.25	5	425	1	Grassland	5	1	0-20	36.3279	15.523	9
Ningxia Guyuan	106.45	36.25	5	425	1	Grassland	12	3	0-20	31.0679	15.523	9
Ningxia Guyuan	106.45	36.25	5	425	1	Grassland	23	3	0-20	49.1341	15.523	9
Ningxia Guyuan	106.45	36.25	5	425	1	Grassland	35	4	0-20	44.715	15.523	9
Ningxia Guyuan	106.45	36.25	5	425	1	Grassland	55	4	0-20	45.2673	15.523	9
Ningxia Guyuan	106.45	36.25	5	425	1	Grassland	75	4	0-20	54.6203	15.523	9
Shaanxi Ansai	109.317	36.85	8.8	549	2	Forest	30	3	0-20	8.66221	7.35719	10
Shaanxi Ansai	105.096	36.5125	8.8	505.3	2	Shrub	10	2	0-20	-2.67239	7.35719	11
Shaanxi Ansai	105.096	36.5125	8.8	505.3	2	Shrub	30	3	0-20	3.0944	4.95	11
Shaanxi Ansai	105.096	36.5125	8.8	505.3	2	Forest	10	2	0-20	-2.31159	7.35719	11
Shaanxi Ansai	105.096	36.5125	8.8	505.3	2	Forest	10	2	0-20	-0.4972	4.95	11
Shaanxi Ansai	105.096	36.5125	8.8	505.3	2	Forest	10	2	0-20	2.6604	4.95	11
Shaanxi Ansai	105.096	36.5125	8.8	505.3	2	Forest	30	3	0-20	7.002	4.95	11
Shaanxi Ansai	105.096	36.5125	8.8	505.3	2	Forest	30	3	0-20	5.85	4.95	11
Shaanxi Ansai	105.096	36.5125	8.8	505.3	2	Forest	30	3	0-20	9.918	4.95	11
Shaanxi Ansai	109.36	37.01	8.8	505.3	2	Forest	56	4	0-20	-0.384922	23.6588	12
Shanxi Jixian	111.22	37.32	8	518.6	2	Forest	52	4	0-20	19.4286	23.6588	12
Shanxi Jixian	110.81	36.11	10	576	3	Forest	8	2	0-20	-3.87303	23.6588	12
Shanxi Jixian	110.6	36.19	10	576	3	Forest	17	3	0-20	-2.23413	23.6588	12
Shanxi Jixian	110.86	36.26	10	576	3	Forest	19	3	0-20	-2.24207	23.6588	12
Shanxi Jixian	110.76	36.27	10	576	3	Forest	27	3	0-20	1.76191	23.6588	12
Shanxi Jixian	110.6	36.19	10	576	3	Forest	36	4	0-20	8.03177	23.6588	12
Shanxi Jixian	110.86	36.26	10	576	3	Forest	45	4	0-20	8.11907	23.6588	12
Shaanxi Changwu	107.83	35.13	9.1	584	3	Forest	39	4	0-20	9.0397	23.6588	12
Shanxi Xiangning	111.06	36.08	10	600	3	Forest	71	4	0-20	8.04367	23.6588	12
Shaanxi Ansai	109.25	36.7333	9.11	504	2	Grassland	18	3	0-20	0.1015	8.7645	13
Shaanxi Ansai	109.25	36.7333	9.11	504	2	Grassland	23	3	0-20	2.4045	8.7645	13
Shaanxi Ansai	109.25	36.7333	9.11	504	2	Grassland	25	3	0-20	3.8215	8.7645	13
Shaanxi Ansai	109.25	36.7333	9.11	504	2	Grassland	25	3	0-20	3.9345	8.7645	13
Shaanxi Ansai	109.25	36.7333	9.11	504	2	Grassland	25	3	0-20	3.2655	8.7645	13
Shaanxi Ansai	109.25	36.7333	9.11	504	2	Grassland	25	3	0-20	144.925	8.7645	13
Shaanxi Ansai	109.25	36.7333	9.11	504	2	Grassland	25	3	0-20	124.175	8.7645	13
Shaanxi Ansai	109.25	36.7333	9.11	504	2	Grassland	30	3	0-20	0.1965	8.7645	13
Shaanxi Ansai	109.25	36.7333	9.11	504	2	Shrub	30	3	0-20	2.7805	8.7645	13
Shaanxi Ansai	109.217	36.7783	8.8	505.3	2	Forest	5	1	0-20	0.294484	7.35719	14
Shaanxi Ansai	109.217	36.7783	8.8	505.3	2	Forest	10	2	0-20	2.65428	7.35719	14
Shaanxi Ansai	109.217	36.7783	8.8	505.3	2	Forest	15	3	0-20	9.91809	7.35719	14
Shaanxi Ansai	109.217	36.7783	8.8	505.3	2	Forest	20	3	0-20	10.1269	7.35719	14
Shaanxi Ansai	109.217	36.7783	8.8	505.3	2	Forest	25	3	0-20	8.58355	7.35719	14
Shaanxi Ansai	109.217	36.7783	8.8	505.3	2	Forest	30	3	0-20	8.60978	7.35719	14
Shaanxi Ansai	109.217	36.7783	8.8	505.3	2	Forest	40	4	0-20	7.6381	7.35719	14
Shaanxi Ansai	109.217	36.7783	8.8	505.3	2	Forest	50	4	0-20	19.5321	7.35719	14
Shaanxi Ansai	109.317	36.85	8.8	505	2	Grassland	5	1	0-20	0.8	7.8	15
Shaanxi Ansai	109.317	36.85	8.8	505	2	Grassland	7	2	0-20	2.1	7.8	15
Shaanxi Ansai	109.317	36.85	8.8	505	2	Grassland	25	3	0-20	5	7.8	15
Shaanxi Ansai	109.317	36.85	8.8	505	2	Grassland	30	3	0-20	6.5	7.8	15
Shaanxi Ansai	109.317	36.85	8.8	505	2	Shrub	35	4	0-20	14.2	7.8	15
Shaanxi Ansai	109.317	36.85	8.8	505	2	Forest	14	3	0-20	0.5	7.8	15
Shaanxi Ansai	109.317	36.85	8.8	505	2	Forest	35	4	0-20	18.4	7.8	15
Shaanxi Yan'an	109.583	36.4833	9.8	558	3	Shrub	35	4	0-20	17.7589	13.6754	16
Shaanxi Yan'an	109.583	36.4833	9.8	558	3	Forest	9	2	0-20	-1.95855	13.6754	16
Shaanxi Yan'an	109.583	36.4833	9.8	558	3	Forest	15	3	0-20	-0.420874	13.6754	16
Shaanxi Yan'an	109.583	36.4833	9.8	558	3	Forest	15	3	0-20	-2.46389	13.6754	16
Shaanxi Yan'an	109.583	36.4833	9.8	558	3	Forest	100	4	0-20	-0.103662	13.6754	16
Shaanxi Yan'an	109.583	36.4833	9.8	558	3	Forest	150	4	0-20	14.9798	13.6754	16
Ningxia Guyuan	106.46	36.28	5	425	1	Grassland	23	3	0-20	43.8132	15.523	17
Ningxia Guyuan	106.46	36.28	5	425	1	Grassland	35	4	0-20	44.6003	15.523	17
Ningxia Guyuan	106.46	36.28	5	425	1	Grassland	58	4	0-20	46.9027	15.523	17
Ningxia Guyuan	106.46	36.28	5	425	1	Grassland	78	4	0-20	58.0228	15.523	17
Shaanxi Changwu	107.783	35.2	9.3	584	3	Grassland	16	3	0-20	0.94	15.797	18
Shaanxi Changwu	107.783	35.2	9.3	584	3	Grassland	16	3	0-20	7.982	15.797	18
Shaanxi Ansai	109.25	36.78	8.8	505.3	2	Forest	5	1	0-20	0.185465	7.94167	18
Shaanxi Ansai	109.25	36.78	8.8	505.3	2	Forest	10	1	0-20	2.48351	7.94167	18
Shaanxi Ansai	109.25	36.78	8.8	505.3	2	Forest	15	3	0-20	9.37141	7.94167	18
Shaanxi Ansai	109.25	36.78	8.8	505.3	2	Forest	20	3	0-20	9.56669	7.94167	18
Shaanxi Ansai	109.25	36.78	8.8	505.3	2	Forest	25	3	0-20	8.1206	7.94167	18
Shaanxi Ansai	109.25	36.78	8.8	505.3	2	Forest	30	3	0-20	8.14522	7.94167	18
Shaanxi Ansai	109.25	36.78	8.8	505.3	2	Forest	40	4	0-20	7.23123	7.94167	18
Shaanxi Ansai	109.25	36.78	8.8	505.3	2	Forest	50	4	0-20	18.2801	7.94167	18
Shaanxi Ansai	109.3	36.85	8.8	549	2	Grassland	1	1	0-20	4.19675	7.35719	19
Shaanxi Ansai	109.3	36.85	8.8	549	2	Grassland	3	1	0-20	0.875735	7.35719	19
Shaanxi Ansai	109.3	36.85	8.8	549	2	Grassland	5	1	0-20	1.40264	7.35719	19
Shaanxi Ansai	109.3	36.85	8.8	549	2	Grassland	7	2	0-20	7.26942	7.35719	19
Shaanxi Ansai	109.3	36.85	8.8	549	2	Grassland	10	2	0-20	3.09379	7.35719	19
Shaanxi Ansai	109.3	36.85	8.8	549	2	Grassland	15	3	0-20	3.47987	7.35719	19
Shaanxi Ansai	109.3	36.85	8.8	549	2	Grassland	20	3	0-20	3.8901	7.35719	19
Shaanxi Ansai	109.3	36.85	8.8	549	2	Grassland	25	3	0-20	6.42074	7.35719	19
Shaanxi Ansai	109.3	36.85	8.8	549	2	Grassland	30	3	0-20	6.29546	7.35719	19
Shaanxi Ansai	109.3	36.85	8.8	549	2	Grassland	40	4	0-20	9.22137	7.35719	19
Shaanxi Ansai	109.3	36.85	8.8	549	2	Grassland	50	4	0-20	13.6037	7.35719	19
Gansu Tianshui	105.767	34.5167	11	540	2	Grassland	7	2	0-20	3.428	6.71	20
Gansu Tianshui	105.767	34.5167	11	540	2	Forest	7	2	0-20	3.9028	6.71	20
Gansu Tianshui	105.767	34.5167	11	540	2	Forest	7	2	0-20	5.194	6.71	20
Shaanxi Ansai	109.317	36.85	8.8	510	2	Grassland	1	1	0-20	1.94921	7.35719	21
Shaanxi Ansai	109.317	36.85	8.8	510	2	Grassland	1	1	0-20	5.13459	7.35719	21
Shaanxi Ansai	109.317	36.85	8.8	510	2	Grassland	2	1	0-20	1.10992	7.35719	21
Shaanxi Ansai	109.317	36.85	8.8	510	2	Grassland	2	1	0-20	5.91151	7.35719	21
Shaanxi Ansai	109.317	36.85	8.8	510	2	Grassland	4	1	0-20	0.882662	7.35719	21
Shaanxi Ansai	109.317	36.85	8.8	510	2	Grassland	4	1	0-20	3.20483	7.35719	21
Shaanxi Ansai	109.317	36.85	8.8	510	2	Grassland	7	2	0-20	1.36755	7.35719	21
Shaanxi Ansai	109.317	36.85	8.8	510	2	Grassland	7	2	0-20	4.9627	7.35719	21
Shaanxi Ansai	109.317	36.85	8.8	510	2	Grassland	10	2	0-20	1.71178	7.35719	21
Shaanxi Ansai	109.317	36.85	8.8	510	2	Grassland	10	2	0-20	5.20346	7.35719	21
Shaanxi Ansai	109.317	36.85	8.8	510	2	Grassland	12	3	0-20	1.44948	7.35719	21
Shaanxi Ansai	109.317	36.85	8.8	510	2	Grassland	12	3	0-20	4.40511	7.35719	21
Shaanxi Ansai	109.317	36.85	8.8	510	2	Grassland	15	3	0-20	8.15007	7.35719	21
Shaanxi Ansai	109.317	36.85	8.8	510	2	Grassland	15	3	0-20	15.5522	7.35719	21
Shaanxi Ansai	109.317	36.85	8.8	510	2	Grassland	22	3	0-20	9.51958	7.35719	21
Shaanxi Ansai	109.317	36.85	8.8	510	2	Grassland	22	3	0-20	12.5282	7.35719	21
Shaanxi Ansai	109.317	36.85	8.8	510	2	Grassland	28	3	0-20	20.3212	7.35719	21
Shaanxi Ansai	109.317	36.85	8.8	510	2	Grassland	28	3	0-20	25.8778	7.35719	21
Shaanxi Ansai	109.317	36.85	8.8	510	2	Grassland	32	4	0-20	48.5629	7.35719	21
Shaanxi Ansai	109.317	36.85	8.8	510	2	Grassland	32	4	0-20	43.4995	7.35719	21
Shaanxi Ansai	109.317	36.85	8.8	510	2	Grassland	40	4	0-20	44.227	7.35719	21
Shaanxi Ansai	109.317	36.85	8.8	510	2	Grassland	40	4	0-20	41.9537	7.35719	21
Shaanxi Ansai	109.317	36.85	8.8	510	2	Grassland	50	4	0-20	44.3191	7.35719	21
Shaanxi Ansai	109.317	36.85	8.8	510	2	Grassland	50	4	0-20	50.0202	7.35719	21
Shaanxi Ansai	109.317	36.85	8.8	510	2	Grassland	60	4	0-20	49.0439	7.35719	21
Shaanxi Ansai	109.317	36.85	8.8	510	2	Grassland	60	4	0-20	49.5619	7.35719	21
Shaanxi Yan'an	109.51	36.52	9.2	563.5	3	Grassland	4	1	0-20	-2.55616	13.6754	22
Shaanxi Yan'an	109.51	36.52	9.2	563.5	3	Grassland	8	2	0-20	3.12387	13.6754	22
Shaanxi Yan'an	109.51	36.52	9.2	563.5	3	Grassland	16	3	0-20	2.50994	13.6754	22
Shaanxi Yan'an	109.51	36.52	9.2	563.5	3	Grassland	29	3	0-20	3.02581	13.6754	22
Shaanxi Yan'an	109.51	36.52	9.2	563.5	3	Shrub	55	4	0-20	3.95487	13.6754	22
Shaanxi Yan'an	109.51	36.52	9.2	563.5	3	Forest	100	4	0-20	16.4285	13.6754	22
Ningxia Guyuan	106.417	36.25	5	425	1	Grassland	5	1	0-20	4.96033	1.98413	23
Ningxia Guyuan	106.417	36.25	5	425	1	Grassland	23	3	0-20	8.17462	1.98413	23
Ningxia Guyuan	106.417	36.25	5	425	1	Grassland	35	4	0-20	9.24605	1.98413	23
Ningxia Guyuan	106.417	36.25	5	425	1	Grassland	58	4	0-20	11.1905	1.98413	23
Ningxia Guyuan	106.417	36.25	5	425	1	Grassland	78	4	0-20	9.40478	1.98413	23
Ningxia Guyuan	106.433	35.9833	7	472	1	Grassland	25	3	0-20	14.5864	9.9031	24
Ningxia Guyuan	106.433	35.9833	7	472	1	Shrub	25	3	0-20	11.0969	9.9031	24
Ningxia Guyuan	106.433	35.9833	7	472	1	Shrub	25	3	0-20	11.8038	9.9031	24
Ningxia Guyuan	106.433	35.9833	7	472	1	Forest	25	3	0-20	14.8704	9.9031	24
Ningxia Guyuan	106.467	36.3167	5	425	1	Grassland	2	1	0-20	8.57625	35.746	25
Ningxia Guyuan	106.467	36.3167	5	425	1	Grassland	5	1	0-20	16.7906	35.746	25
Ningxia Guyuan	106.467	36.3167	5	425	1	Grassland	12	3	0-20	9.31437	35.746	25
Ningxia Guyuan	106.467	36.3167	5	425	1	Grassland	23	3	0-20	26.9652	35.746	25
Ningxia Guyuan	106.467	36.3167	5	425	1	Grassland	35	4	0-20	20.2428	35.746	25
Ningxia Guyuan	106.467	36.3167	5	425	1	Grassland	55	4	0-20	24.3092	35.746	25
Ningxia Guyuan	106.467	36.3167	5	425	1	Grassland	75	4	0-20	31.8599	35.746	25
Shaanxi Fuxian	108.167	35.05	7.4	587.6	3	Forest	28	3	0-20	18.898	13.6754	26
Shaanxi Fuxian	108.167	35.05	7.4	587.6	3	Forest	39	4	0-20	31.0655	13.6754	26
Shaanxi Fuxian	108.167	35.05	7.4	587.6	3	Forest	55	4	0-20	25.362	13.6754	26
Gansu Heshui	108.533	36.1	7.4	587.6	3	Grassland	8	2	0-20	1.37963	23.7171	27
Gansu Heshui	108.533	36.1	7.4	587.6	3	Grassland	25	3	0-20	10.557	23.7171	27
Gansu Heshui	108.533	36.1	7.4	587.6	3	Shrub	55	4	0-20	17.8717	23.7171	27
Gansu Heshui	108.533	36.1	7.4	587.6	3	Forest	100	4	0-20	27.4268	23.7171	27
Gansu Heshui	108.533	36.1	7.4	587.6	3	Grassland	4	1	0-20	-1.74522	23.7171	28
Gansu Heshui	108.533	36.1	7.4	587.6	3	Grassland	25	3	0-20	6.57422	23.7171	28
Gansu Heshui	108.533	36.1	7.4	587.6	3	Shrub	45	4	0-20	0.760061	23.7171	28
Gansu Heshui	108.533	36.1	7.4	587.6	3	Shrub	50	4	0-20	12.1146	23.7171	28
Gansu Heshui	108.533	36.1	7.4	587.6	3	Forest	90	4	0-20	16.4526	23.7171	28
Gansu Heshui	108.533	36.1	7.4	587.6	3	Forest	150	4	0-20	16.9763	23.7171	28
Gansu Heshui	108.533	36.1	7.4	587.6	3	Forest	12	3	0-20	22.3829	23.7171	29
Gansu Heshui	108.533	36.1	7.4	587.6	3	Forest	20	3	0-20	14.4829	23.7171	29
Gansu Heshui	108.533	36.1	7.4	587.6	3	Forest	32	4	0-20	11.1829	23.7171	29
Gansu Yuzhong	104.7	36.05	6.5	310	1	Grassland	9	2	0-20	1.13459	32.2271	30
Gansu Yuzhong	104.7	36.05	6.5	310	1	Grassland	9	2	0-20	2.89537	32.2271	30
Gansu Dingxi	104.817	35.9833	6.4	415.2	1	Grassland	3	1	0-20	3.02195	5.70305	31
Gansu Dingxi	104.817	35.9833	6.4	415.2	1	Grassland	5	1	0-20	1.3608	5.70305	31
Gansu Dingxi	104.817	35.9833	6.4	415.2	1	Grassland	8	2	0-20	0.59975	5.70305	31
Gansu Dingxi	104.65	35.5667	6.4	427	1	Grassland	2	1	0-20	2.63167	12.3493	32
Gansu Dingxi	104.65	35.5667	6.4	427	1	Grassland	3	1	0-20	2.38676	12.3493	32
Gansu Dingxi	104.65	35.5667	6.4	427	1	Shrub	25	3	0-20	19.6381	12.3493	32
Gansu Dingxi	104.65	35.5667	6.4	427	1	Forest	25	3	0-20	7.74024	12.3493	32
Shaanxi Shenmu	110.367	38.8167	8.5	430	1	Grassland	1	1	0-20	0.636548	7.62097	33
Shaanxi Shenmu	110.367	38.8167	8.5	430	1	Grassland	15	3	0-20	1.58507	7.62097	33
Shaanxi Shenmu	110.367	38.8167	8.5	430	1	Grassland	23	3	0-20	0.251236	7.62097	33
Shaanxi Shenmu	110.367	38.8167	8.5	430	1	Shrub	20	3	0-20	0.0466702	7.62097	33
Shaanxi Shenmu	110.367	38.8167	8.5	430	1	Forest	15	3	0-20	-0.326889	7.62097	33
Gansu Heshui	108.517	36.05	7.5	575	3	Grassland	4	1	0-20	-10.4925	31.8594	34
Gansu Heshui	108.517	36.05	7.5	575	3	Grassland	20	3	0-20	1.08992	31.8594	34
Gansu Heshui	108.517	36.05	7.5	575	3	Grassland	25	3	0-20	-6.65578	31.8594	34
Gansu Heshui	108.517	36.05	7.5	575	3	Grassland	25	3	0-20	27.1331	31.8594	34
Gansu Heshui	108.517	36.05	7.5	575	3	Grassland	25	3	0-20	10.8221	31.8594	34
Gansu Heshui	108.517	36.05	7.5	575	3	Shrub	50	4	0-20	15.4792	31.8594	34
Gansu Heshui	108.517	36.05	7.5	575	3	Shrub	50	4	0-20	20.1059	31.8594	34
Gansu Heshui	108.517	36.05	7.5	575	3	Shrub	60	4	0-20	26.786	31.8594	34
Gansu Heshui	108.517	36.05	7.5	575	3	Forest	90	4	0-20	31.2699	31.8594	34
Gansu Heshui	108.517	36.05	7.5	575	3	Forest	90	4	0-20	33.0871	31.8594	34
Gansu Heshui	108.517	36.05	7.5	575	3	Forest	150	4	0-20	51.7643	31.8594	34
Gansu Dingxi	104.417	35.3333	6.5	465	2	Grassland	3	1	0-20	4.67583	11.5233	35
Gansu Dingxi	104.417	35.3333	6.5	465	2	Grassland	6	2	0-20	8.62194	11.5233	35
Gansu Dingxi	104.417	35.3333	6.5	465	2	Grassland	10	2	0-20	9.78822	11.5233	35
Ningxia Zhongwei	104.95	37.45	9.6	181.6	1	Grassland	4	1	0-20	2.07322	0.847336	36
Ningxia Zhongwei	104.95	37.45	9.6	181.6	1	Grassland	14	3	0-20	3.60212	0.847336	36
Ningxia Zhongwei	104.95	37.45	9.6	181.6	1	Grassland	17	3	0-20	3.59522	0.847336	36
Ningxia Zhongwei	104.95	37.45	9.6	181.6	1	Grassland	40	4	0-20	6.15735	0.847336	36
Ningxia Zhongwei	104.95	37.45	9.6	181.6	1	Grassland	48	4	0-20	10.2629	0.847336	36
Ningxia Guyuan	106.467	35.9833	6.9	400	1	Shrub	10	2	0-20	-13.6895	16.0278	37
Ningxia Guyuan	106.467	35.9833	6.9	420	1	Shrub	18	3	0-20	-12.8213	16.0278	37
Ningxia Guyuan	106.467	35.9833	6.9	420	1	Shrub	30	3	0-20	-12.7542	16.0278	37
Ningxia Guyuan	106.3	35.9833	6.9	420	1	Shrub	10	2	0-20	-13.6895	16.0278	38
Ningxia Guyuan	106.3	35.9833	6.9	420	1	Shrub	18	3	0-20	-12.8213	16.0278	38
Ningxia Guyuan	106.3	35.9833	6.9	420	1	Shrub	18	3	0-20	-12.7542	16.0278	38
Ningxia Guyuan	106.3	35.9833	6.9	420	1	Shrub	30	3	0-20	10.2592	16.0278	38
Qinghai Datong	101.65	36.9167	3.83	508	2	Shrub	10	2	0-20	3.43004	40.7881	39
Qinghai Datong	101.65	36.9167	3.83	508	2	Forest	5	1	0-20	-7.99672	40.7881	39
Qinghai Datong	101.65	36.9167	3.83	508	2	Forest	15	3	0-20	14.6311	40.7881	39
Qinghai Datong	101.65	36.9167	3.83	508	2	Forest	20	3	0-20	67.9392	40.7881	39
Qinghai Datong	101.65	36.9167	3.83	508	2	Forest	25	3	0-20	51.6334	40.7881	39
Qinghai Datong	101.65	36.9167	3.83	508	2	Forest	30	3	0-20	104.576	40.7881	39
Shanxi Shenmu	110.367	38.7833	8	437	1	Grassland	15	3	0-20	-1.25601	5.37549	40
Shanxi Shenmu	110.367	38.7833	8	437	1	Grassland	23	3	0-20	-1.56828	5.37549	40
Shanxi Shenmu	110.367	38.7833	8	437	1	Shrub	20	3	0-20	0.87568	5.37549	40
Gansu Pingliang	106.667	35.5333	8.8	363.3	1	Grassland	37	4	0-20	1.77653	3.31976	41
Gansu Yuzhong	104.417	36.3333	6.2	320	1	Shrub	20	3	0-20	2.28	8.22	42
Gansu Yuzhong	104.417	36.3333	6.2	320	1	Shrub	20	3	0-20	2.86	8.22	42
Shaanxi Wuqi	108.133	36.9167	7	395.4	1	Grassland	6	2	0-20	1.64373	9.73144	43
Shaanxi Wuqi	108.133	36.9167	7	395.4	1	Forest	4	1	0-20	1.04908	9.73144	43
Shaanxi Wuqi	108.133	36.9167	7	395.4	1	Forest	18	3	0-20	2.08756	9.73144	43
Shaanxi Wuqi	108.133	36.9167	7	395.4	1	Forest	33	4	0-20	3.11646	9.73144	43
Shaanxi Wuqi	108.133	36.9167	7	395.4	1	Forest	40	4	0-20	9.82782	9.73144	43
Shaanxi Wuqi	108.133	36.9167	7	395.4	1	Forest	60	4	0-20	6.43916	9.73144	43
Shaanxi Yan'an	109.483	36.5667	9.2	563.5	3	Grassland	4	1	0-20	0.948077	6.70977	43
Shaanxi Yan'an	109.483	36.5667	9.2	563.5	3	Grassland	8	2	0-20	4.17505	6.70977	43
Shaanxi Yan'an	109.483	36.5667	9.2	563.5	3	Shrub	16	3	0-20	4.59124	6.70977	43
Shaanxi Yan'an	109.483	36.5667	9.2	563.5	3	Shrub	29	3	0-20	5.69828	6.70977	43
Shaanxi Yan'an	109.483	36.5667	9.2	563.5	3	Forest	55	4	0-20	2.35626	6.70977	43
Shaanxi Yan'an	109.483	36.5667	9.2	563.5	3	Forest	100	4	0-20	14.9336	6.70977	43
Gansu Yuzhong	104.14	35.95	6.2	328	1	Forest	20	3	0-20	5.4		44
Neimenggu Zhunge'er	111.12	39.75	6.2	369	1	Forest	25	3	0-20	7.98		44
Gansu Dingxi	111.66	39	5	400	1	Forest	30	3	0-20	2.19		44
Gansu Dingxi	104.63	35.3	7	427	1	Forest	30	3	0-20	5.82		44
Gansu Dingxi	104.63	35.3	7	427	1	Forest	30	3	0-20	4.01		44
Shaanxi Shenmu	110.37	38.8	8.4	437	1	Forest	28	3	0-20	0.3		44
Ningxia Pengyang	106.43	35.55	7.6	475	2	Forest	25	3	0-20	7.59		44
Shaanxi Wuqi	108	37	7.8	483	2	Forest	25	3	0-20	5.04		44
Shaanxi Wuqi	108	37	7.8	483	2	Forest	33	4	0-20	3.02		44
Shaanxi Wuqi	108	37	7.8	483	2	Forest	60	4	0-20	6.55		44
Shaanxi Ansai	109.25	36.76	8.8	485	2	Forest	25	3	0-20	5.04		44
Shanxi Yanchun	111.33	37.58	8.7	500	2	Forest	21	3	0-20	5.58		44
Shanxi Yanchun	111.33	37.58	8.7	500	2	Forest	21	3	0-20	9.7		44
Shaanxi Ansai	109.25	36.76	8.8	505	2	Forest	30	3	0-20	7.84		44
Shaanxi Ansai	109.25	36.76	8.8	505	2	Forest	30	3	0-20	8.29		44
Shaanxi Ansai	109.285	36.76	8.8	505	2	Forest	5	1	0-20	7.89		44
Shaanxi Ansai	109.285	36.76	8.8	505	2	Forest	10	2	0-20	10.37		44
Shaanxi Ansai	109.285	36.76	8.8	505	2	Forest	15	3	0-20	5.18		44
Shaanxi Ansai	109.285	36.76	8.8	505	2	Forest	20	3	0-20	13.07		44
Shaanxi Ansai	109.285	36.76	8.8	505	2	Forest	25	3	0-20	11.04		44
Shaanxi Ansai	109.285	36.76	8.8	505	2	Forest	30	3	0-20	24.79		44
Shaanxi Ansai	109.285	36.76	8.8	505	2	Forest	43	4	0-20	23.44		44
Shaanxi Yan'an	110.52	36.7	9.4	535	2	Forest	15	3	0-20	9.32		44
Shaanxi Yan'an	110.52	36.7	9.8	535	2	Forest	5	1	0-20	1.26		44
Shaanxi Yan'an	110.52	36.7	9.8	535	2	Forest	15	3	0-20	4.5		44
Shaanxi Yan'an	110.52	36.7	9.8	535	2	Forest	25	3	0-20	11.26		44
Shaanxi Yan'an	110.52	36.7	9.8	535	2	Forest	5	1	0-20	0.44		44
Shaanxi Yan'an	110.52	36.7	9.8	558	3	Forest	25	3	0-20	8.82		44
Shaanxi Yan'an	109.5	36.5	9.8	558	3	Forest	18	3	0-20	4.61		44
Shaanxi Yan'an	109.5	36.5	9.8	558	3	Forest	12	3	0-20	-1.96		44
Shaanxi Changwu	108.68	35.23	9.1	584	3	Forest	30	3	0-20	2.3		44
Shaanxi Changwu	108.68	35.23	9.1	584	3	Forest	30	3	0-20	10.3		44
Shaanxi Changwu	108.68	35.23	9.1	584	3	Forest	30	3	0-20	10.22		44
Shaanxi Changwu	108.68	35.23	9.1	584	3	Forest	50	4	0-20	18.67		44
Shaanxi Changwu	107.68	35.23	9.1	584	3	Forest	19	3	0-20	7.71		44
Shaanxi Changwu	107.68	35.23	9.1	584	3	Forest	18	3	0-20	8.65		44
Shaanxi Changwu	107.68	35.23	9.1	584	3	Forest	20	3	0-20	6.94		44
Shaanxi Changwu	107.68	35.23	9.1	584	3	Forest	18	3	0-20	3.11		44
Shaanxi Chunhua	108.5	34.8	9.2	600	3	Forest	23	3	0-20	8.6		44
Shaanxi Chunhua	108.5	34.8	9.2	600	3	Forest	7	2	0-20	17.08		44
Shaanxi Yongshou	108.8	34.82	10.8	601	3	Forest	20	3	0-20	1.61		44
Shaanxi Yongshou	107.93	34.48	10.8	601	3	Forest	33	4	0-20	6.5		44
Shaanxi Yongshou	107.93	34.88	10.8	601	3	Forest	28	3	0-20	0.3		44
Shaanxi Yongshou	107.93	34.88	10	611	3	Forest	35	4	0-20	16.03		44
Shaanxi Qianyang	107.1	34.62	10.9	627	3	Forest	8	2	0-20	6.52		44
Shaanxi Qianyang	107.1	34.62	10.9	627	3	Forest	8	2	0-20	-0.38		44
Shaanxi Qianyang	107.1	34.62	10.9	627	3	Forest	26	3	0-20	7.52		44
Shaanxi Lingyou	108.38	34.58	9.2	640	3	Forest	10	2	0-20	4.26		44
Shaanxi Lingyou	108.38	34.58	9.2	640	3	Forest	22	3	0-20	5.15		44
Shaanxi Lingyou	108.38	34.58	9.2	640	3	Forest	22	3	0-20	8.24		44
Shaanxi Lingyou	108.38	34.58	9.2	640	3	Forest	22	3	0-20	4.07		44
Shaanxi Qianyang	107.06	34.62	10.8	653	3	Forest	30	3	0-20	8.9		44
Shaanxi Qianyang	107.06	34.62	10.8	653	3	Forest	20	3	0-20	6.16		44
Shaanxi Qianyang	107.06	34.62	10.8	653	3	Forest	5	1	0-20	5.49		44
Shaanxi Qianyang	107.06	34.62	10.8	653	3	Forest	8	2	0-20	2.17		44
Shaanxi Qianyang	107.1	34.62	10.9	677	3	Forest	5	1	0-20	7.83		44
Shaanxi Qianyang	107.1	34.62	10.9	677	3	Forest	26	3	0-20	23.13		44
Ningxia Zhongwei	104.95	37.45	9.6	181.6	1	Grassland	23	3	0-20	4.15249		44
Gansu Yuzhong	104.42	36.03	6.5	320	1	Grassland	2	1	0-20	3.34		44
Gansu Yuzhong	104.42	36.03	6.5	320	1	Grassland	7	2	0-20	4.67		44
Gansu Yuzhong	104.42	36.03	6.5	320	1	Grassland	11	3	0-20	5.8		44
Gansu Yuzhong	104.42	36.03	6.5	320	1	Grassland	20	3	0-20	7.13		44
Gansu Yuzhong	104.42	36.03	6.5	320	1	Grassland	43	4	0-20	11.98		44
Gansu Yuzhong	104.14	35.95	6.2	328	1	Grassland	20	3	0-20	0.54		44
Gansu Yuzhong	104.14	35.95	6.2	328	1	Grassland	5	1	0-20	3.67		44
Gansu Yuzhong	104.42	36.03	6.2	328	1	Grassland	3	1	0-20	2.22		44
Gansu Yuzhong	104.42	36.03	6.2	328	1	Grassland	5	1	0-20	6.22		44
Gansu Yuzhong	104.42	36.03	6.2	328	1	Grassland	6	2	0-20	6.8		44
Gansu Yuzhong	104.42	36.03	6.2	328	1	Grassland	9	2	0-20	5.14		44
Gansu Yuzhong	104.42	36.03	6.2	328	1	Grassland	10	2	0-20	7.11		44
Gansu Yuzhong	104.42	36.03	6.2	328	1	Grassland	13	3	0-20	7.3		44
Gansu Yuzhong	104.42	36.03	6.2	328	1	Grassland	14	3	0-20	7.67		44
Gansu Yuzhong	104.42	36.03	6.2	328	1	Grassland	26	3	0-20	12.01		44
Gansu Yuzhong	104.42	36.03	6.2	328	1	Grassland	1	1	0-20	2.48		44
Gansu Yuzhong	104.42	36.03	6.2	328	1	Grassland	2	1	0-20	2.53		44
Gansu Yuzhong	104.42	36.03	6.2	328	1	Grassland	3	1	0-20	7.88		44
Gansu Yuzhong	104.42	36.03	6.2	328	1	Grassland	9	2	0-20	11.69		44
Gansu Yuzhong	104.42	36.03	6.2	328	1	Grassland	13	3	0-20	13.41		44
Gansu Yuzhong	104.14	35.95	6.2	328	1	Shrub	10	2	0-20	2.38		44
Gansu Yuzhong	104.42	36.03	6.2	328	1	Shrub	6	2	0-20	6.16		44
Gansu Yuzhong	104.42	36.03	6.2	328	1	Shrub	18	3	0-20	6.7		44
Gansu Yuzhong	104.42	36.03	6.2	328	1	Shrub	26	3	0-20	9.94		44
Neimenggu Zhunge'er	111.12	39.75	6.2	369	1	Shrub	25	3	0-20	0.44		44
Gansu Yuzhong	104.5	36	6.5	395	1	Grassland	7	3	0-20	17.08		44
Gansu Yuzhong	104.5	36	6.5	395	1	Shrub	30	3	0-20	8.66		44
Shanxi Wuzai	111.66	39	5	400	1	Grassland	3	1	0-20	3.66		44
Shanxi Wuzai	111.66	39	5	400	1	Shrub	5	1	0-20	1.65		44
Shanxi Wuzai	111.66	39	5	400	1	Shrub	10	2	0-20	1.86		44
Shanxi Wuzai	111.66	39	5	400	1	Shrub	20	3	0-20	3.55		44
Shanxi Wuzai	111.66	39	5	400	1	Shrub	30	3	0-20	3.86		44
Shanxi Wuzai	111.66	39	5	400	1	Shrub	30	3	0-20	-0.46		44
Shanxi Guangling	114	39.75	7	410	1	Grassland	6	2	0-20	5.37		44
Gansu Dingxi	104.63	35.3	7	427	1	Grassland	5	1	0-20	1.61		44
Gansu Dingxi	104.63	35.3	7	427	1	Grassland	3	1	0-20	2.84		44
Gansu Dingxi	104.63	35.3	7	427	1	Shrub	30	3	0-20	14.27		44
Gansu Dingxi	104.63	35.3	7	427	1	Shrub	5	1	0-20	19.41		44
Shaanxi Shenmu	110.37	38.8	8.4	437	1	Grassland	28	3	0-20	0.7		44
Shaanxi Shenmu	110.37	38.8	8.4	437	1	Grassland	5	1	0-20	0.1		44
Shaanxi Shenmu	110.37	38.8	8.4	437	1	Grassland	20	3	0-20	1.8		44
Shaanxi Shenmu	110.37	38.8	8.4	437	1	Shrub	28	3	0-20	2.3		44
Shaanxi Shenmu	110.37	38.8	8.4	437	1	Shrub	30	3	0-20	2.1		44
Ningxia Pengyang	106.43	35.55	7.6	475	2	Grassland	25	3	0-20	10.96		44
Shaanxi Wuqi	108	37	7.8	483	2	Grassland	25	3	0-20	11.59		44
Shaanxi Wuqi	108	37	7.8	483	2	Grassland	6	2	0-20	1.66		44
Shaanxi Wuqi	108	37	7.8	483	2	Grassland	20	3	0-20	-0.68		44
Shaanxi Wuqi	108	37	7.8	483	2	Grassland	40	4	0-20	9.98		44
Shaanxi Ansai	109.25	36.76	8.8	485	2	Grassland	25	3	0-20	6.55		44
Shaanxi Ansai	109.25	36.76	8.8	505	2	Grassland	30	3	0-20	8.68		44
Shaanxi Ansai	109.285	36.76	8.8	505	2	Grassland	5	1	0-20	3.16		44
Shaanxi Ansai	109.285	36.76	8.8	505	2	Grassland	6	2	0-20	0		44
Shaanxi Ansai	109.285	36.76	8.8	505	2	Grassland	8	2	0-20	4.51		44
Shaanxi Ansai	109.285	36.76	8.8	505	2	Grassland	10	2	0-20	0.68		44
Shaanxi Ansai	109.285	36.76	8.8	505	2	Grassland	14	3	0-20	1.35		44
Shaanxi Ansai	109.285	36.76	8.8	505	2	Grassland	22	3	0-20	2.48		44
Shaanxi Ansai	109.285	36.76	8.8	505	2	Grassland	42	4	0-20	10.37		44
Shaanxi Ansai	109.285	36.76	8.8	505	2	Grassland	50	4	0-20	7.21		44
Shaanxi Ansai	109.17	37	8.8	505	2	Grassland	4	1	0-20	0.24		44
Shaanxi Ansai	109.17	37	8.8	505	2	Grassland	11	3	0-20	0.94		44
Shaanxi Ansai	109.17	37	8.8	505	2	Grassland	19	3	0-20	2.12		44
Shaanxi Ansai	109.17	37	8.8	505	2	Grassland	27	3	0-20	4.96		44
Shaanxi Ansai	109.17	37	8.8	505	2	Grassland	45	4	0-20	6.14		44
Shaanxi Yan'an	110.52	36.7	9.4	535	2	Grassland	15	3	0-20	2.52		44
Shaanxi Ansai	109.25	36.75	8.8	549	2	Grassland	1	1	0-20	3		44
Shaanxi Ansai	109.25	36.75	8.8	549	2	Grassland	2	1	0-20	-0.96		44
Shaanxi Ansai	109.25	36.75	8.8	549	2	Grassland	3	1	0-20	4.39		44
Shaanxi Ansai	109.25	36.75	8.8	549	2	Grassland	5	1	0-20	5.03		44
Shaanxi Ansai	109.25	36.75	8.8	549	2	Grassland	8	2	0-20	0.61		44
Shaanxi Ansai	109.25	36.75	8.8	549	2	Grassland	11	3	0-20	5.47		44
Shaanxi Wuqi	108	37	7.8	483	2	Shrub	25	3	0-20	1.51		44
Shaanxi Wuqi	108	37	7.8	483	2	Shrub	4	1	0-20	1.01		44
Shaanxi Wuqi	108	37	7.8	483	2	Shrub	18	3	0-20	2.01		44
Shaanxi Ansai	109.25	36.76	8.8	485	2	Shrub	25	3	0-20	0.76		44
Shanxi Yanchun	111.33	37.58	8.7	500	2	Shrub	21	3	0-20	8.32		44
Shaanxi Ansai	109.25	36.76	8.8	505	2	Shrub	30	3	0-20	6.76		44
Shaanxi Yan'an	110.52	36.7	9.8	535	2	Shrub	5	1	0-20	1.88		44
Shaanxi Yan'an	110.52	36.7	9.8	558	3	Grassland	25	3	0-20	6.55		44
Shaanxi Yan'an	109.5	36.5	9.8	558	3	Grassland	13	3	0-20	10.3		44
Gansu Heshui	109.5	36.5	9.8	558	3	Grassland	4	1	0-20	-0.21		44
Gansu Heshui	109.5	36.5	9.8	558	3	Grassland	8	2	0-20	3.5		44
Gansu Heshui	109.5	36.5	9.8	558	3	Grassland	16	3	0-20	2.88		44
Gansu Heshui	109.5	36.5	9.8	558	3	Grassland	29	3	0-20	3.5		44
Gansu Heshui	109.5	36.5	9.8	558	3	Grassland	55	4	0-20	4.94		44
Shaanxi Yan'an	109.5	36.5	9.8	558	3	Grassland	4	1	0-20	-1.65		44
Shaanxi Yan'an	109.5	36.5	9.8	558	3	Grassland	16	3	0-20	-1.24		44
Shaanxi Yan'an	109.5	36.5	9.8	558	3	Grassland	20	3	0-20	0		44
Shaanxi Yan'an	109.5	36.5	9.8	558	3	Grassland	25	3	0-20	0.62		44
Shaanxi Yan'an	109.5	36.5	9.8	558	3	Grassland	43	4	0-20	7.21		44
Shaanxi Yan'an	110.52	36.7	9.8	558	3	Shrub	25	3	0-20	-3.02		44
Shaanxi Yan'an	109.5	36.5	9.8	558	3	Shrub	9	2	0-20	10.98		44
Shaanxi Yan'an	109.5	36.5	9.8	558	3	Shrub	20	2	0-20	17.82		44
Gansu Heshui	108.5	36.06	7.5	575	3	Grassland	4	1	0-20	-2.97		44
Shaanxi Fuxian	109.16	36.06	9	576	3	Grassland	1	1	0-20	-3.61		44
Shaanxi Fuxian	109.16	36.06	9	576	3	Grassland	5	1	0-20	-0.85		44
Shaanxi Fuxian	109.16	36.06	9	576	3	Grassland	10	2	0-20	10.32		44
Shaanxi Fuxian	109.16	36.06	9	576	3	Grassland	20	3	0-20	9.47		44
Shaanxi Fuxian	109.16	36.06	9	576	3	Grassland	30	3	0-20	19.61		44
Shaanxi Fuxian	109.16	36.06	9	576	3	Grassland	40	4	0-20	0.77		44
Shaanxi Fuxian	109.16	36.06	9	576	3	Grassland	50	4	0-20	6.97		44
Shaanxi Fuxian	109.18	36.08	9	577	3	Grassland	2	1	0-20	-5.2		44
Shaanxi Fuxian	109.18	36.08	9	577	3	Grassland	4	1	0-20	1		44
Shaanxi Fuxian	109.18	36.08	9	577	3	Grassland	14	3	0-20	6		44
Shaanxi Fuxian	109.18	36.08	9	577	3	Grassland	34	4	0-20	10.8		44
Shaanxi Changwu	108.68	35.23	9.1	584	3	Grassland	30	3	0-20	10.43		44
Shaanxi Changwu	107.68	35.23	9.1	584	3	Grassland	18	3	0-20	3.11		44
Shaanxi Changwu	108.68	35.23	9.1	584	3	Shrub	30	3	0-20	10.3		44
Shaanxi Changwu	107.68	35.23	9.1	584	3	Shrub	16	3	0-20	9.05		44
Shaanxi Yongshou	108.8	34.82	10.8	601	3	Grassland	20	3	0-20	7.65		44
Shaanxi Yongshou	108.8	34.82	10.8	601	3	Shrub	20	3	0-20	6.05		44
Shaanxi Yongshou	107.93	34.48	10.8	601	3	Shrub	5	1	0-20	1.5		44

## Sheet: References
No.	Author name	Title	Journal	Year	Vol(No), PP.
1	Wu Xudong, Zhang Xiaojuan, Xie Yingzhong, Xu Kun,Yang Jing	Vertical distribution characters of soil organic carbon and soil enzyme activity in alfalfa field with different growing years	Acta Prataculturae Sinica	2013	22(1),245-251.
2	Zhao Xi，Li Junjian，Li Hongjian，	Effects of vegetation restoration type on soil carbon，notrogen, and microbial quantity in Guandi Mountain	Chinese Journal of Ecology	2010	29(11),2102-2110.
3	Li Yuyuan, Shao Ming'an, Zheng Jiyong, Li Qiufang	Impact of grassland recovery and reconstruction on soil organic carbon in the northern Loess Plateau	Acta Ecologica Sinca	2007	27(6), 2279-2287.
4	Yang Yulin, Guo Shengli, Ma Yuhong, Che Shengguo, Sun Wenyi	Changes of orchard soil carbon , nitrogen and phosphorus in gully region of Loess Plateau	Plant Nutrition and Fertilizer Science	2008	14(4), 685-691.
5	Chen Lei，Li Zhanbin，Li Peng，Hao Mingde	Evolution of orchard soil quality on Sloping land in the Loess Olateau-A case study of Fuxian County, Shaanxi Province	Bulletin of Soil and Water Conservation	2010	30(6), 86-90.
6	Zhang Hongxia，Shen Yuyi，Guo Yonghong	Effects of different models used in conversion of cropland to forest on soil microorganism in a gully-hilly region of the Loess Plateau	Journal of Anhui Agricultural Science	2012	40(32), 15782-15783, 15786.
7	Li Jinfen，Cheng Jimin，Liu Wei， Gu Xiaolin	Distribution of soil organic carbon and total nitrogen of grssland inYunwu Mountain of Loess Plateau	Acta Agrestia Sinca	2010	18(5), 661-668.
8	Xiao Zhaoxia，Wang Jincheng，Liu Jianxin，Wang Xin	Effects of management mode of Chinese pine forest on accumulation of black carbon and particulate organic carbon in the Ziwuling forest region of the Loess Plateau	Agricultural Research in the Arid Areas	2011	29(4), 115-120.
9	Guo Man，Zheng Fenli，He Wenxiang，An Shaoshan，Liu Yu，An Juan	Vatiation of vegetation diversity and its relationship with soil nutrient and enzyme activity in lands of different abandoned	Acta Pedologica Sinica	2010	47(5), 979-986.
10	Ma Xinxin, Xu Mingxiang, Yang Kai	Soil organic carbon mineralization of black locust forest in the deep soil layer of the hilly region of the Loess Plateau，China	Environmental Science	2012	33(11), 3893-3900.
11	Han Xinhui, Yang Gaihe, Tong Xiaogang, Feng Yongzhong, Ren Guangxin, Zhao Fazhu, Du Yuehan	Soil carbon and nitrogen sequestration under several different froest lands converted by farmland in Loess Hilly area	Journal of Agro-Enviropnment Science	2012	31(6), 1172-1179.
12	Liu Yingchun, Wang Qiufeng, Yu Guirui, Zhu Xianjin, Zhou Xiaoyun, Guo Qun, Yang Hao, Li Shenggong, Hu Zhongmin	Ecosystems carbon storage and carbon sequestration potential of two main tree species for the Grain for Green Project on China's hilly Loess Plateau	Acta Ecologica Sinca	2011	31(15), 4277-4286.
13	Wang Baiqun, Jiang Jun， Du Quansheng，Cao Qingyu	Characteristics of accumulation of nutrient elements in grasses and soil organic carbon and nutrients in managed grasslands in the Loess hilly and gully area	Research of Soil and Water Conservation	2010	17(6), 127-132.
14	Xue Sha, Liu Guobin, Pan Yanping, Dai Quanhou, Zhang Chao, Yu Na	Evolution of soil labile organic matter and carbon management index in the artificial robinia of Loess hilly area	Scientia Agricultura Sinica	2009	42(4), 1458-1464.
15	Xu Mingxiang, Wang Zheng, Zhang Jin, Liu Guobin	Response of soil organic carbon sequestration to the "Green for Green Project" in the hilly Loess Plateau region	Acta Ecologica Sinica	2012	32(17), 5405-5415.
16	Wang Xiali，Guo Shengli，Ma Yuhong， Huang Daoyou，Wu Jinshui	Effects of land use type on soil organic C and N in a small watershed in Loess hilly-gully region	Chinese Journal of Applied Ecology	2007	18(6), 1281-1285.
17	An Shaoshan, Zhang Xuan, Zhang Yang， Zhen Fenli	Distribution of organic carbon in different soil aggregates size during revegetation in hilly-gully region of Loess Plateau	Journal of Soil and Water Conservation	2007	21(6), 109-114.
18	Dai Quanhou，Liu Guobin， Xue Sha，Yu Na，Zhang Chao	Dynamics of soil water-stable aggregates in the restoration process of artificial Robinia Pseudoacacia under erosion environment	Bulletin of Soil and Water Conservation	2008	28(4), 56-59.
19	Dai Quanhou，Liu Guobin， Xue Sha，Zai Sheng，Li Xiaoli	Dynamics of soil water-stable aggregates and relationship with soil properties on abandoned arable land in eroded hilly Loess Plateau	Journal of Soil and Water Conservation	2007	21(2), 61-65.
20	Guo Yonghong，Zhang Yihua, Zhang Hongxia, Fan Hua	Effects of different afforestation models used in returning farmland to forest（grass） on soil nutrients in Tianshui City	Journal of Anhui Agricultural Science	2010	38(30), 16980-16983.
21	Wang Junming, Zhang Xingchang	Changes of carbon storage in vegetation and soil during different successional stages of rehabilitated grassland	Acta Prataculturae Sinica	2009	18(1), 1-8.
22	Liu Yu，Zheng Fenli，An Shaoshan，Guo Man	The responses of soil organic carbon，total nitrogen and enzymatic activity to vegetation restoration in abandoned lands in Yangou watershed	Agricultural Research in the Arid Areas	2007	25(6),220-226.
23	Hua Juan, Zhao Shiwei, Zhang Yang, Ma Shuai	Distribution Characteristics of soil labile organic carbon of different grassland communities in Yunwu Mountain	Acta Agrestia Sinica	2009	17(3), 315-320.
24	Su Jing，Zhao Shiwei	Influence of vegetation restoration on distribution of aggregate and organic carbon and nitrogen in Loess Plateau	Research of Soil and Water Conservation	2005	12(3), 44-46.
25	Guo Man，Zheng Fenli，An Shaoshan，Liu Yu，An Juan	Dynamic change of soil organic carbon density and nicrobial biomass carbon during natural revegetation	Journal of Soil and Water Conservation	2010	24(1), 229-233.
26	Yang xiaomei, Cheng Jimin，Meng Lei，Han Juanjuan， Fan Wenjuan	Analysis on soil organic carbon and nutrients storages in different forest in Ziwuling	Research of Soil and Water Conservation	2010	17(3), 130-134.
27	Zhao Shiwei, Lu Lu, Liu Nana, Wu Jinshui, Su Jing, Yang Yonghui	Effects of ecosystem conversion on the characteristics of soil organic carbon in Ziwuling Forest region	Acta Bot Boreal-Occident Sinica	2006	26(5), 1030-1035.
28	Ma Shuai， Zhao Shiwei, Li Ting, Li Xiaoxiao, Zeng Xianfang	Study of the Character of soil aggregates under vegetation restoration in Ziwuling Mountain	Journal of Soil and Water Conservation	2011	25(2),157-161.
29	Wang Fagang，Yin Hongxia，Chen Kaihua，Liu Junying	Accumulation and change of soil organic carbon in the process of succession of Pinus tabulaeform is plantation in Ziwuling	Journal of Anhui Agricultural Science	2009	37(26), 10782-10784.
30	Wang Xiaoling, Jia Yu, Li Xiaogang, Long Ruijun, Ma Qifu, Li Fengmin, Song Yajie	Effects of land use on soil total and light fraction organic, and microbial biomass C and N in a semi-arid ecosystem of northwest China	Geoderma	2009	153, 285-290.
31	Gao Yaqin, Huang Gaobao, Wang Xiaojuan, Ma Jian, Liu Bo, Huang Tao, Li Qingpei	Soil carbon and nitrogen sequestration following cropland to forage frassland conversion and its effect to CO2 and N13O fluxes	Ecology and Environmental Sciences	2009	18(3), 1071-1076
32	Gong J, Chen L, Fu B, Huang Y, Huang Z, Peng H	Effect of land use on soil nutrients in the loess hilly area of the Loess Plateau, China	Land Degration & Development	2006	17, 453-465.
33	She DL, Shao MA	Apatial variability of soil organic C and total N in a small catchment of the Loess Plateau, China	Acta Agriculturae Scandinavica, Section B-Soil & Plant Science	2009	59(6), 514-524.
34	Zhang Hong，Lv Jialong，Zhao Shiwei, Zhou Qun, Chen Xiaoyan	Studies on soil nutrients under different vegetation types in the Ziwuling area	Agricultural Research in the Arid Areas	2006	24(2), 66-69.
35	Ding Wenguang, Wei Yinli, Yang Junmei, Niu Hewen	Effects of vegetation rehabilitation on soil nutrient variation in central arid region of Gansu Province	Agricultural Research in the Arid Areas	2012	26(1), 159-164.
36	Jia Xiaohong, Li Xinrong, Li Yuanshou	Soil organic carbon and nitrogen dynamics during the revegetation process in the arid desert region	Journal of Plant Ecology (Chinese)	2007	31(1),66-74.
37	Hao Shilong, An Shaoshan, Li Bicheng, Zhao Xiaomin	Effects of converting farm land to forest and grass land in the Hilly-gully region of Loess Plateau	Research of Soil and Water Conservation	2005	12(3), 29-31.
38	An Shaoshan, Liu Mengyun, Li Bicheng, Jiao Juying	Effect of different vegetation restoration on soil nutrient changes in southern Ningxia Mountain region	Acta Bot Boreal-Occident Sinica	2003	23(8), 1429-1432
39	Qiao Wenguan，Huo Gailan，Zhang Weihua，Wu Yongzhi	Preliminary research in the evolution of soil quality under the returning farmland to forest and grassland in Naoshan mountain, Qinghai	Journal of Qinghai Environment	2008	18(2), 49-53.
40	Fu Xiaoli, Shao Mingan, Wei Xiaorong, Horton Robert	Soil organic carbon and total nitrogen as affected by vegetation types in Northern Loess Plateau of China	Geoderma	2010	155, 31-35.
41	He Jin，Duane Yizi	Analysis on the physicochemical properties of soil of dammed land in returning farmland to forest and grassland area	Journal of Soil and Water Conservation	2008	22(6), 104-107.
42	Liu Xun，Li Fengmin, Liu Daqian, Sun Guojun	Soil organic carbon, carbon fractions and nuttients as affected by land use in semi-arid region of Loess Plateau China	Pedosphere	2010	20(2), 146-152.
43	Nie Binbin, Cai Qiangguo, Zhang Zhuowen, Li Guoqiang, Zhang Wenjun	Change characteristics and regional differences in organic matter and total nitrogen contents in topsoil under restored vegetation	Chinsese Journal of Eco-Agriculture	2011	19(2), 363-371.
44	Chang RY, Fu BJ, Liu GH, Liu SG	Soil carbon sequestration potential for “Grain for Green” Project in Loess Plateau, China	Environmental Management,	2011	48, 1158–1172
